# Supplementary material for: Does Insect Aversion Lead to Increased Household Pesticide Use?
Source: Insects. 2022 Jun 18;13(6):555. doi: 10.3390/insects13060555 (PMC9224736; doi:10.3390/insects13060555)
Supplement: Supplementary file 1 [file insects-13-00555-s001.zip]

Archive with 1 entries (1 files):
- insects-1742277-supplementary.pdf
